# Supplementary material for: Effects of flickering light stimulation on retinal blood flow and full-field electroretinogram in mice
Source: Doc Ophthalmol. 2025 Sep 25;151(3):205–18. doi: 10.1007/s10633-025-10049-8 (PMC12568800; doi:10.1007/s10633-025-10049-8)
Supplement: Supplementary file 2 — Supplementary file2 (XLSX 14 KB) [file 10633_2025_10049_MOESM2_ESM.xlsx]

## Sheet: Sheet1
						Title: Effects of flickering light stimulation on retinal blood flow and full-field electroretinogram in mice Journal name: Documenta Ophthalmologica Authors: Milan Rai, 1,2 Yamunadevi Lakshmanan,3 Kai Yip Choi,1,2 Henry Ho-lung Chan1,2,3,4,5 1 The Hong Kong Polytechnic University, School of Optometry, Kowloon, Hong Kong SAR, China 2 The Hong Kong Polytechnic University, School of Optometry, Labo…
						[Supplementary sheet 1] Mean arterial and venous blood flow values (in pixels) before and after flickering light stimulation (n = 10).
		FLS
	Mouse ID	Pre(mean)	Post(mean)	%change
	M-1	117	133	13.6752
	M-2	105	121	15.2381
	M-3	133	162	21.8045
Arterial	M-4	102	117	14.7059
	M-5	106	131	23.5849
	M-6	141	167	18.4397
	M-7	122	148	21.3115
	M-8	98	124	26.5306
	M-9	94	112	19.1489
	M-10	127	159	25.1969
	Mouse	Pre(mean)	Post(mean)	%change
	M-1	102	107	4.90196
	M-2	112	113	0.892857
	M-3	108	138	27.7778
	M-4	84	96	14.2857
Venous	M-5	96	105	9.375
	M-6	86	108	25.5814
	M-7	94	108	14.8936
	M-8	117	144	23.0769
	M-9	116	129	11.2069
	M-10	89	113	26.9663
						[Supplementary sheet 2] Mean arterial and venous blood flow values (in pixels) before and after steady light stimulation (n = 9).
		SLS
	Mouse ID	Pre(mean)	Post(mean)	%change
	C-1	84	92	9.52381
	C-2	86	93	8.13953
	C-3	94	98	4.25532
	C-4	98	105	7.14286
Arterial	C-5	110	112	1.81818
	C-6	113	107	-5.30973
	C-7	108	111	2.77778
	C-8	116	108	-6.89655
	C-9	114	106	-7.01754
	Mouse	Pre(mean)	Post(mean)	%change
	C-1	81	83	2.46914
	C-2	87	94	8.04598
	C-3	91	88	-3.2967
	C-4	92	90	-2.17391
	C-5	95	94	-1.05263
Venous	C-6	96	97	1.04167
	C-7	94	96	2.12766
	C-8	104	100	-3.84615
	C-9	116	108	-6.89655
