# Supplementary material for: Effects of flickering light stimulation on retinal blood flow and full-field electroretinogram in mice
Source: Doc Ophthalmol. 2025 Sep 25;151(3):205–18. doi: 10.1007/s10633-025-10049-8 (PMC12568800; doi:10.1007/s10633-025-10049-8)
Supplement: Supplementary file 3 — Supplementary file3 (XLSX 23 KB) [file 10633_2025_10049_MOESM3_ESM.xlsx]

## Sheet: Sheet1
	Title: Effects of flickering light stimulation on retinal blood flow and full-field electroretinogram in mice Journal name: Documenta Ophthalmologica Authors: Milan Rai, 1,2 Yamunadevi Lakshmanan,3 Kai Yip Choi,1,2 Henry Ho-lung Chan1,2,3,4,5 1 The Hong Kong Polytechnic University, School of Optometry, Kowloon, Hong Kong SAR, China 2 The Hong Kong Polytechnic University, School of Optometry, Labo…																				FLS
																					Amplitude
				FLS							SLS
				b-wave amplitude							b-wave amplitude						OP1			OP2			OP3			OP4
		Mouse	Pre (Mean)	Post(Mean)	% Change	Difference	Normalized		Mouse	Pre (Mean)	Post(Mean)	% Change	Difference	Normalized		Pre	Post		Pre	Post		Pre	Post		Pre	Post
		M-1	149.66	156.38	4.49018	6.72	0.0449018		C-1	135.7	132.6	-2.28445	-3.1	-0.0228445		9.15	5.42		12.34	18.79		21.5	26.3		7.97	17.32
		M-2	123.51	135.31	9.55388	11.8	0.0955388		C-2	133	120.25	-9.58647	-12.75	-0.0958084		6.39	6.49		19.47	19.25		26.42	28.27		8.62	10.23
		M-3	131.73	161.1	22.2956	29.37	0.222956		C-3	148	139.65	-5.64189	-8.35	0.0564334		6.39	7.45		27.15	28.89		34.76	36.94		8.69	9.12
		M-4	195.17	210.32	7.76246	15.15	0.0776246		C-4	156.3	163.4	4.54255	7.1	0.0454255		5.22	7.89		19.39	12.24		27.31	22.36		10.7	8.6
		M-5	159.83	186.31	16.5676	26.48	0.165676		C-5	112.31	134.3	19.5797	21.99	0.195797		5.93	5.38		20.15	17.81		25.09	24.01		13.36	10.34
		M-6	131.04	146.94	12.1337	15.9	0.121337		C-6	118.8	119.5	0.589226	0.7	0.00589226		6.98	16.36		25.41	35.78		30.02	52.45		25.37	32.23
		M-7	204.74	216.62	5.80248	11.88	0.0580248		C-7	91.71	103.9	13.2919	12.19	0.131808		7.95	11.29		18.79	30.87		21.72	37.68		13.98	10.8
		M-8	124.64	140.15	12.4438	15.51	0.124438		C-8	131.7	126.6	-3.87244	-5.1	-0.0387244		7.33	7.91		23.99	29.37		26.85	33.4		10.25	15.21
		M-9	203.54	229.36	12.6855	25.82	0.126855		C-9	124.6	124.4	-0.160514	-0.2	-0.0017452		6.38	5.61		18.71	21.61		21.88	32.15		18.88	12.87
		M-10	111.26	140.97	26.7032	29.71	0.267032									12.71	10.88		27.17	19.12		42.71	35.66		14.33	12.87
		Mouse		b-wave implicit time					Mouse		b-wave implicit time
		M-1	58.1	45.8	-21.1704	-12.3	-0.211704		C-1	50.6	56.1	10.8696	5.5	0.108696							Implicit time
		M-2	41	41	0	0	0		C-2	70.7	70.7	0	0	0			OP1			OP2			OP3			OP4
		M-3	49.9	48.5	-2.80561	-1.4	-0.0280561		C-3	73.8	75.2	1.89702	1.4	0.0189702		Pre	Post		Pre	Post		Pre	Post		Pre	Post
		M-4	63.6	62.9	-1.10063	-0.7	-0.0110063		C-4	52.6	55.4	5.32319	2.8	0.0532319		28.61	27.67		40.23	39.29		51.16	51.85		62.78	64.15
		M-5	41	41	0	0	0		C-5	52.6	55.4	5.32319	2.8	0.0532319		21.09	21.77		34.76	35.44		45.01	45.01		58.68	59.36
		M-6	52	52.6	1.15385	0.6	0.0115385		C-6	51.3	50.6	-1.36452	-0.7	-0.0136452		17.67	17.67		28.61	27.29		39.54	39.54		51.53	52.53
		M-7	52	49.9	-4.03846	-2.1	-0.0403846		C-7	58.1	56.7	-2.40964	-1.4	-0.0240964		16.99	17.24		27.92	28.17		38.17	39.79		51.16	52.1
		M-8	61.5	64.9	5.52846	3.4	0.0552846		C-8	60.8	66.3	9.04605	5.5	0.0904605		16.99	16.3		27.24	27.24		38.17	37.49		58.43	59.79
		M-9	69	65.6	-4.92754	-3.4	-0.0492754		C-9	64.9	51.3	-20.9553	-13.6	-0.209553		20.41	20.41		31.34	31.34		45.69	44.33		57.31	55.26
		M-10	62.2	54.7	-12.0579	-7.5	-0.120579									19.72	18.35		29.97	29.29		42.96	40.91		54.59	54.58
																21.77	21.77		33.39	32.71		45.01	45.01		58.68	58.01
		Mouse		a-wave amplitude					Mouse		a-wave amplitude					22.45	22.45		33.39	34.07		45.44	45.69		60.05	59.36
		M-1	26	25.93	-0.269231	-0.07	-0.00269231		C-1	23	27.4	19.1304	4.4	0.338462		21.09	21.09		31.34	31.34		45.01	42.96		51.41	50.73
		M-2	21.89	22.91	4.65966	1.02	0.0465966		C-2	24.7	26.45	7.08502	1.75	-0.0149701
		M-3	25.04	27.92	11.5016	2.88	0.115016		C-3	28.1	32.1	14.2349	4	-0.198675							SLS
		M-4	29.23	26.16	-10.5029	-3.07	-0.105029		C-4	23.8	17.9	-24.7899	-5.9	0.329609							Amplitude
		M-5	38.07	20.84	-45.2587	-17.23	-0.452587		C-5	20.3	26.2	29.064	5.9	0.514451
		M-6	21.15	26.51	25.3428	5.36	0.253428		C-6	26.8	25.1	-6.34328	-1.7	-0.10119			OP1			OP2			OP3			OP4
		M-7	29.2	26.64	-8.76712	-2.56	-0.0876712		C-7	28.4	28.3	-0.352113	-0.1	-0.0119048		Pre	Post		Pre	Post		Pre	Post		Pre	Post
		M-8	16.09	14.31	-11.0628	-1.78	-0.110628		C-8	21	20.3	-3.33333	-0.7	-0.0636364		5.84	5.85		21.39	25.97		25.67	28.97		10.84	18.87
		M-9	30.79	35.81	16.304	5.02	0.16304		C-9	20.6	23.37	13.4466	2.77	-0.0627551		6.87	5.92		12.22	14.16		21.32	25.67		10.21	8.22
		M-10	31.12	29.68	-4.62725	-1.44	-0.0462725									7.81	16.9		19.29	23.45		27.68	25.65		17.13	31.23
																10.92	9.87		25.76	23.44		27.89	32.14		11.21	10.5
																6.49	5.36		23.14	23.63		32.23	29.89		16.29	19.28
		Mouse		a-wave implicit time					Mouse		a-wave implicit time					5.55	14.5		20.71	37.68		36.78	43.56		15.21	19.87
		M-1	19.8	21.9	10.6061	2.1	0.106061		C-1	19.1	17.8	-6.80628	-1.3	-0.0680628		6.78	5.26		22.55	24.47		34.73	32.85		11.02	13.68
		M-2	16.4	17.8	8.53659	1.4	0.0853659		C-2	25	26.7	6.8	1.7	0.068		6.67	10.23		34.64	26.49		36.7	33.24		17.76	14.21
		M-3	20.5	15.7	-23.4146	-4.8	-0.234146		C-3	26	25.3	-2.69231	-0.7	-0.0269231		8.71	9.31		21.91	18.77		25.85	22.34		12.01	9.75
		M-4	22.6	23.2	2.65487	0.6	0.0265487		C-4	21.6	23.18	7.31481	1.58	0.0265487
		M-5	19.1	17.8	-6.80628	-1.3	-0.0680628		C-5	21.9	17.6	-19.6347	-4.3	0.0319635							Implicit time
		M-6	19.1	17.8	-6.80628	-1.3	-0.0680628		C-6	18.73	20.51	9.50347	1.78	-0.0106126			OP1			OP2			OP3			OP4
		M-7	16.4	17.8	8.53659	1.4	0.0853659		C-7	22.6	22.6	0	0	0		Pre	Post		Pre	Post		Pre	Post		Pre	Post
		M-8	27.3	20.5	-24.9084	-6.8	-0.249084		C-8	23.9	19.2	-19.6653	-4.7	-0.112971		18.46	17.92		27.31	28.34		46.23	47.59		55.8	59.31
		M-9	20.5	21.9	6.82927	1.4	0.0682927		C-9	23.7	20.5	-13.5021	-3.2	-0.135021		17.11	17.29		28.45	28.97		42.13	45.54		55.08	56.05
		M-10	19.1	27.3	42.9319	8.2	0.429319									21.01	19.82		29.39	31.77		43.75	43.06		61.68	59.23
																22.07	18.46		29.39	28.71		42.38	41.01		58.79	60.71
		Mouse		PhNR amplitude					Mouse		PhNR amplitude					19.14	18.46		30.08	30.76		42.38	41.71		59.08	55.37
		M-1	40.7	57.4	41.0319	16.7	0.410319		C-1	58	60.7	4.65517	2.7	0.0663391		17.09	17.77		30.29	28.71		38.96	38.96		52.08	52.63
		M-2	25.8	30.9	19.7674	5.1	0.197674		C-2	47.2	43.4	-8.05085	-3.8	-0.147287		17.81	18.14		28.71	29.01		40.44	40.81		53.32	52.19
		M-3	35	38.3	9.42857	3.3	0.0942857		C-3	50.8	43.2	-14.9606	-7.6	-0.217143		17.77	17.77		29.39	29.29		40.33	41.01		52.63	52.63
		M-4	32.4	25.2	-22.2222	-7.2	-0.222222		C-4	25.6	35.4	38.2812	9.8	0.302469		18.46	18.46		29.39	30.08		40.33	41.02		52.63	54.01
		M-5	36.7	30.37	-17.248	-6.33	-0.17248		C-5	32.9	23.3	-29.1793	-9.6	-0.26158
		M-6	53.5	37.9	-29.1589	-15.6	-0.291589		C-6	42.6	14.6	-65.7277	-28	-0.523364
		M-7	45.5	52.5	15.3846	7	0.153846		C-7	38.6	31.5	-18.3938	-7.1	-0.156044
		M-8	27.1	27.8	2.58303	0.7	0.0258303		C-8	42.3	44.6	5.43735	2.3	0.0848708
		M-9	35.6	32.2	-9.55056	-3.4	-0.0955056		C-9	41.3	47.9	15.9806	6.6	0.185393
		M-10	55.6	43.3	-22.1223	-12.3	-0.221223
		Mouse		PhNR implicit time					Mouse		PhNR implicit time
		M-1	139.5	154.5	10.7527	15	0.107527		C-1	157.9	157.9	0	0	0
		M-2	164.7	166.1	0.85003	1.4	0.0085003		C-2	143.1	147.2	2.86513	4.1	0.0248937
		M-3	142.9	146.3	2.37929	3.4	0.0237929		C-3	147.6	149.7	1.42276	2.1	0.0146956
		M-4	166.4	167.1	0.420673	0.7	0.00420673		C-4	125.8	127.1	1.03339	1.3	0.0078125
		M-5	139.5	141.5	1.43369	2	0.0143369		C-5	152.4	154.5	1.37795	2.1	0.0150538
		M-6	162.5	154.7	-4.8	-7.8	-0.048		C-6	151.1	149.7	-0.926539	-1.4	-0.00861538
		M-7	144.2	144.2	0	0	0		C-7	151.1	150.4	-0.463269	-0.7	-0.00485437
		M-8	144.2	144.2	0	0	0		C-8	136	138.8	2.05882	2.8	0.0194175
		M-9	144.2	144.2	0	0	0		C-9	150.4	153.8	2.26064	3.4	0.0235784
		M-10	158.6	161.3	1.7024	2.7	0.017024
		Mouse		ΣOPs amplitude					Mouse		ΣOPs amplitude
		M-1	50.96	67.83	33.1044	16.87	0.331044		C-1	63.74	79.66	24.9765	15.92	0.312402
		M-2	60.9	64.24	5.4844	3.34	0.054844		C-2	50.62	53.97	6.61794	3.35	0.0550082
		M-3	76.99	82.4	7.02689	5.41	0.0702689		C-3	71.91	97.23	35.2107	25.32	0.328874
		M-4	62.62	51.09	-18.4126	-11.53	-0.184126		C-4	75.78	75.95	0.224334	0.17	0.00271479
		M-5	64.53	57.54	-10.8322	-6.99	-0.108322		C-5	78.15	78.16	0.0127959	0.01	0.000154967
		M-6	87.78	136.82	55.8669	49.04	0.558669		C-6	78.25	115.61	47.7444	37.36	0.425609
		M-7	62.44	90.64	45.1634	28.2	0.451634		C-7	75.08	76.26	1.57166	1.18	0.0188981
		M-8	68.42	85.89	25.5335	17.47	0.255335		C-8	95.77	84.17	-12.1124	-11.6	-0.169541
		M-9	65.85	72.24	9.70387	6.39	0.0970387		C-9	68.48	60.17	-12.1349	-8.31	-0.126196
		M-10	96.92	78.53	-18.9744	-18.39	-0.189744
		ΣOPs= (OP1+OP2+OP3+OP4)
				i
